# Supplementary material for: Pregnancy Inhibits Mammary Carcinogenesis by Persistently Altering the Hypothalamic–Pituitary Axis
Source: Cancers (Basel). 2021 Jun 26;13(13):3207. doi: 10.3390/cancers13133207 (PMC8267621; doi:10.3390/cancers13133207)
Supplement: Supplementary file 1 [file cancers-13-03207-s001.zip]

Archive with 1 entries (1 files):
- cancers-1219890-supplementary.pdf
